# Supplementary material for: fNIRS-EEG BCIs for Motor Rehabilitation: A Review
Source: Bioengineering (Basel). 2023 Dec 6;10(12):1393. doi: 10.3390/bioengineering10121393 (PMC10740927; doi:10.3390/bioengineering10121393)
Supplement: Supplementary file 1 [file bioengineering-10-01393-s001.zip]

Archive with 1 entries (1 files):
- bioengineering-2663484-supplementary.pdf
